# Supplementary material for: Products of Photo- and Thermochemical Rearrangement of 19-Membered di-tert-Butyl-Azoxybenzocrown
Source: Molecules. 2022 Mar 11;27(6):1835. doi: 10.3390/molecules27061835 (PMC8955022; doi:10.3390/molecules27061835)
Supplement: Supplementary file 1 [file molecules-27-01835-s001.zip]

Archive with 1 entries (1 files):
- molecules-1623117-supplementary.pdf
